# Supplementary material for: Impact of Raised without Antibiotics Measures on Antimicrobial Resistance and Prevalence of Pathogens in Sow Barns
Source: Antibiotics (Basel). 2022 Sep 8;11(9):1221. doi: 10.3390/antibiotics11091221 (PMC9495050; doi:10.3390/antibiotics11091221)
Supplement: Supplementary file 1 [file antibiotics-11-01221-s001.zip]

Archive with 1 entries (1 files):
- antibiotics-1858642-supplementary.xlsx
